# Supplementary material for: Integrin β2 Plays a Significant Role in Therapeutic Angiogenesis Through Hematopoietic Stem Cell Transplantation
Source: Life (Basel). 2025 Jan 28;15(2):195. doi: 10.3390/life15020195 (PMC11856074; doi:10.3390/life15020195)
Supplement: Supplementary file 1 [file life-15-00195-s001.zip]

Archive with 1 entries (1 files):
- life-3366726-supplementary.pdf
